# Supplementary material for: Lactobacillus johnsonii Attenuates Liver Steatosis and Bile Acid Dysregulation in Parenteral Nutrition-Fed Rats
Source: Metabolites. 2023 Sep 29;13(10):1043. doi: 10.3390/metabo13101043 (PMC10608838; doi:10.3390/metabo13101043)
Supplement: Supplementary file 1 [file metabolites-13-01043-s001.zip]

Archive with 1 entries (1 files):
- metabolites-2587441-supplementary.pdf
